# Supplementary material for: Hemorrhagic and thrombotic manifestations in the central nervous system in COVID-19: A large observational study in the Brazilian Amazon with a complete autopsy series
Source: PLoS One. 2021 Sep 10;16(9):e0255950. doi: 10.1371/journal.pone.0255950 (PMC8432786; doi:10.1371/journal.pone.0255950)
Supplement: S1 File — (XLSX) [file pone.0255950.s001.xlsx]

## Sheet: data
identification	alteration	macro_hemorr	topography	side_hemorr	foc_hemorr	loc_hemorr___0	loc_hemorr___1	loc_hemorr___2	loc_hemorr___3	loc_hemorr___4	loc_hemorr___5	loc_hemorr___6	loc_hemorr___7	infarct_macro	sah	microhem	Red cells	cuffing	vasculitis	tromb_pq	inf_isch	inf_hem	demyel	microglial	ed_cns	cong_cns	pattern___1	pattern___2	pattern___3	pattern___4
C01/20	micro					0	0	0	0	0	0	0	0	0	0	1	1	0	0	0	0	0	0	0	0	0	1	0	0	0
C02/20	normal					0	0	0	0	0	0	0	0			0	0	0	0	0	0	0	0	0	0	0	0	0	0	1
C04/20	micro					0	0	0	0	0	0	0	0	0	0	1	1	0	0	0	0	0	0	1	1	1	1	0	0	0
C05/20	micro					0	0	0	0	0	0	0	0	0	0	1	1	1	0	0	0	0	0	1	1	1	1	0	0	0
C06/20	micro					0	0	0	0	0	0	0	0		0	1	1	0	0	0	0	0	0	0	1	1	1	0	0	0
C07/20	normal					0	0	0	0	0	0	0	0		0	0	0	0	0	0	0	0	0	0	1	1	0	0	0	1
C08/20	micro					0	0	0	0	0	0	0	0			0	0	1	0	1	0	0	0	0	1	1	0	0	0	1
C09/20	macro	Hemorrage in corpus callosum.	Anterior cerebral	2	1	0	1	0	0	0	0	0	0	0	0	1	1	0	0	0	0	0	0	0	1	1	1	0	0	0
C10/20	micro					0	0	0	0	0	0	0	0			1	1	0	0	0	0	0	0	0	1	1	1	0	0	0
C12/20	normal					0	0	0	0	0	0	0	0			0	0	1	0	0	0	0	0	0	1	1	0	0	0	1
C13/20	normal					0	0	0	0	0	0	0	0			0	0	1	0	0	0	0	0	0	1	1	0	0	0	1
C15/20	normal					0	0	0	0	0	0	0	0			0	0	0	0	0	0	0	0	0	1	1	0	0	0	1
C16/20	normal					0	0	0	0	0	0	0	0			0	0	0	0	0	0	0	0	0	1	1	0	0	0	1
C17/20	normal					0	0	0	0	0	0	0	0			0	0	0	0	0	0	0	0	0	0	0	0	0	0	1
C18/20	normal					0	0	0	0	0	0	0	0			0	0	0	0	0	0	0	0	0	0	0	0	0	0	1
C20/20	micro					0	0	0	0	0	0	0	0		0	1	1	0	0	1	0	0	0	0	0	0	1	0	0	0
C21/20	normal					0	0	0	0	0	0	0	0			0	0	0	0	0	0	0	0	0	0	0	0	0	0	1
C22/20	micro					0	0	0	0	0	0	0	0			1	1	0	0	0	0	0	0	0	0	0	1	0	0	0
C23/20	normal					0	0	0	0	0	0	0	0			0	0	0	0	0	0	0	0	0	0	0	0	0	0	1
C25/20	normal					0	0	0	0	0	0	0	0		0	0	0	1	0	0	0	0	0	0	0	0	0	0	0	1
C26/20	normal					0	0	0	0	0	0	0	0			0	0	1	0	0	0	0	0	0	0	0	0	0	0	1
C27/20	macro	Focal hemorrhage in cerebellar cortex	Anterior inferior cerebellar	1	1	0	0	0	0	0	1	0	0	0	0	1	1	0	0	0	0	1	1	0	0	0	1	0	0	0
C28/20	macro	Extense hemorrhage in temporal lobe	Middle cerebral	1	1	0	1	1	0	0	0	0	0	0	0	1	1	1	0	0	0	0	0	0	0	0	1	0	0	0
C31/20	micro					0	0	0	0	0	0	0	0	0	0	1	1	1	0	0	0	0	0	0	1	1	1	0	0	0
C32/20	micro	Encephalomalacia	Does not apply			0	0	0	0	0	0	0	0		0	0	1	0	0	0	0	0	0	0	0	0	1	0	0	0
C33/20	macro	Hemoventricle	Intraventricular hemorrhage	2	2	0	0	0	0	0	0	1	1	0	1	0	1	1	0	0	0	0	0	0	0	0	1	0	0	0
C34/20	micro					0	0	0	0	0	0	0	0	0	0	1	1	0	0	0	0	0	1	0	1	1	1	0	0	0
C35/20	micro					0	0	0	0	0	0	0	0	0	0	1	1	0	0	0	0	0	0	0	1	1	1	0	0	0
C36/20	micro					0	0	0	0	0	0	0	0	0	0	1	1	1	0	0	0	1	0	1	1	0	1	0	0	0
C37/20	macro	Extensive hemorrhage from temporal lobe to the occipital lobe	Middle cerebral	1	2	0	1	1	1	0	0	0	0	0	0	1	1	1	1	0	1	0	1	0	1	1	1	1	0	0
C38/20	macro	Hemorrhage in temporal lobe, putamen, and globus pallidus. Lateral ventricle filled with blood	Middle cerebral Lenticulostriate arteries	1	1	0	1	0	0	0	0	0	1	2	0	0	0	1	1	0	0	1	0	0	1	1	1	0	0	0
C39/20	macro	Large hemorrhage in claustrum, putamen e globus pallidus. Punctate hemorrhages in cerebral peduncles and middle cerebellar peduncles	Lenticulostriate arteries Basilar Posterior cerebral Anterior inferior cerebellar	2	2	0	1	1	1	0	0	0	0	0	0	1	1	0	0	0	0	0	0	1	1	1	1	0	0	0
C40/20	normal		Basilar			0	0	0	0	0	0	0	0			0	0	0	0	0	0	0	0	0	0	0	0	0	0	1
C41/20	micro		Posterior cerebral			0	0	0	0	0	0	0	0		0	1	1	1	0	1	1	0	0	0	0	0	1	0	0	0
C43/20	normal		Anterior inferior cerebellar			0	0	0	0	0	0	0	0			0	0	0	0	0	0	0	0	0	0	0	0	0	0	1
C44/20	normal					0	0	0	0	0	0	0	0			0	0	0	0	0	0	0	0	0	0	0	0	0	0	1
C45/20	macro	Petechial hemorrhage in pons	Basilar	1	1	0	0	0	0	1	0	0	0	0	0	1	1	1	0	0	0	0	1	0	1	1	1	0	0	0
C47/20	normal					0	0	0	0	0	0	0	0		0	0	0	1	0	0	0	0	1	1	0	1	0	0	0	1
C50/20	macro	Lateral ventricle filled with blood	Does not apply	2	2	0	0	0	0	0	0	0	1	0	0	1	1	1	0	0	0	0	0	0	1	1	1	0	0	0
C51/20	normal					0	0	0	0	0	0	0	0			0	0	0	0	0	0	0	0	0	1	1	0	0	0	1
C52/20	normal					0	0	0	0	0	0	0	0			0	0	0	0	0	0	0	0	0	0	0	0	0	0	1
C53/20	normal					0	0	0	0	0	0	0	0			0	0	0	0	0	0	0	0	0	1	1	0	0	0	1
C54/20	normal					0	0	0	0	0	0	0	0			0	0	0	0	0	0	0	0	0	0	0	0	0	0	1
C55/20	normal					0	0	0	0	0	0	0	0		0	0	0	1	0	0	0	0	0	0	1	1	1	0	0	1

## Sheet: description
Variable/ field name	Field label	Field Attributes
alteration	Type of alteration	micro: microscopic alteration; macro: macroscopic alteration; normal: without alteration
Macroscopic alterations	Gross pathology of macroscopic hemorrages	descriptive
topography	Vascular territory compromisement	descriptive
side_hemorr	Laterality of hemorrage	1: unilateral; 2: bilateral
foc_hemorr	Pattern distribution	1: focal; 2: difuse
loc_hemorr	Hemorrhage localization	0 - loc_hemorr_0 - Absent; 1 - loc_hemorr_1 - White matter; 2 - loc_hemorr_2 - Gray matter; 3 - loc_hemorr_3 - Basal ganglia; 4 - loc_hemorr_4 - Brainstem; 5 - loc_hemorr_5 - Cerebelum; 6 - loc_hemorr_6 - Subarachnoid ; 7 - loc_hemorr_7 - Ventricle
infarct_macro	Type of infarct (gross pathology)	0- absent; 1- Ischemic; 2- Hemorrhagic
sah	Subarachnoid hemorrhage	0- Absent; 1- Present
hip	Intraparenchymal hemorrhage	0- Absent; 1- Present
microhem	Microhemorrhage	0- Absent; 1- Present
Red cells	Active hemorrhage (red blood cells)	0- Absent; 1- Present
hemosid	Subacute hemorrhage (hemosiderophages)	0- Absent; 1- Present
thrombosis	Chronic hemorrhage (organized thrombosis)	0- Absent; 1- Present
astroc	Astrocytic proliferation	0- Absent; 1- Present
cuffing	Perivascular cuffing	0- Absent; 1- Present
vasculitis	Vasculitis	0- Absent; 1- Present
thromb_s	Thrombus in small-caliber vessels	0- Absent; 1- Present
thromb_md	Thrombus in medium-caliber vessels	0- Absent; 1- Present
inf_isch	Ischemic infarct	0- Absent; 1- Present
inf_hem	Hemorrhagic infarct	0- Absent; 1- Present
demyel	Demyelination	0- Absent; 1- Present
microglial	Microglial nodules	0- Absent; 1- Present
red_neu	Red neurons	0- Absent; 1- Present
ed_cns	Edema	0- Absent; 1- Present
cong_cns	Congestion	0- Absent; 1- Present
neut	Neutrophils	0- Absent; 1- Present
eosin	Eosinophils	0- Absent; 1- Present
lymph	Limphocytes	0- Absent; 1- Present
hyst	Hystiocytes	0- Absent; 1- Present
plasm	Plasma cells	0- Absent; 1- Present
pattern___1	Hemorrhage pattern	1- Acute
pattern___2	Hemorrhage pattern	1- Subacute
pattern___3	Hemorrhage pattern	1- Chronic
pattern___4	Hemorrhage pattern	1- Absent
cns_complete	Complete?	0 - Incomplete; 1 - Unverified; 2 - Complete.
