# Supplementary material for: Hemorrhagic and thrombotic manifestations in the central nervous system in COVID-19: A large observational study in the Brazilian Amazon with a complete autopsy series
Source: PLoS One. 2021 Sep 10;16(9):e0255950. doi: 10.1371/journal.pone.0255950 (PMC8432786; doi:10.1371/journal.pone.0255950)
Supplement: S2 File — (XLSX) [file pone.0255950.s002.xlsx]

## Sheet: D1
Necro_id	CNS	Sex	COVID	Exam	Age range	Weight	BMI	Race	Hospitalization days	Treatment arm	Invasive mechanic ventilation	Heart disease	Hypertension	Diabetes Mellitus:	Obesity	Lung disease	HIV	Neurological disease	Smoking	Alcoholism	Chronic kidney disease	Hemoglobin	Leukocyte count	Lymphocyte count	Neutrophil count	hematocrit	Platelets	INR:	D-dimer	CRP	Antibiotics	Corticosteroids	Anticoagulant	Glomerular filtration rate (CKD-EPI)	Ferritin	ALT:	AST:	direct bilirubin	Indirect bilirubin	Total bilirubin	Glucose:	Creatinine	ira_1	Urea	DHL	CK:	CKMB:	Alkaline phosphatase	Sodium
C09/20	MACRO	Female	POSITIVE	RT-PCR	56-65	75	31.21	Brown	>10	High dose	Yes	No	Yes	Yes	Yes	No	Yes	No		No	Yes	9.6	7.65	14.2	80.7	29.9	177	1.35		92.8	Yes	No	Yes	17.7								2.73	21.3624	104					144
C27/20	MACRO	Male	POSITIVE	RT-PCR	46-55	78	26.1	White	8-10	Low dose	Yes	No	No	Yes	No	No	No	No	Ex-smoker	Yes	No	11.6	4.42	9.7	86.6	37.4	154	1.09		52.4	Yes	No	Yes	41.2		28.4	43.3	0.22	0.13	0.35	386	1.84	51.8116	54	1080	104.7			142
C28/20	MACRO	Male	POSITIVE	RT-PCR	30-45	100	34.6	Brown	6-7	Low dose	Yes	No	No	No	Yes	No	No	No	No	Yes	No	10.7	15.41	4.5	89.7	32.7	340				Yes	Yes	Yes	5.9	3080	48.5	128.2	2.32	0.76	3.08	192	10.1	14.4389	135.2		422	101.4		135
C33/20	MACRO	Male	POSITIVE	RT-PCR	66-75	66	26.4	Native	<3	Placebo	Yes	No	Yes	Yes	No	No	No	No	No	Not anymore	No	11	8.62	10.1	85.9	41.3	25	1.14		501.16	Yes	Yes	Yes	8.8		533.3		0.52	0.45	0.97		6.06	11.0424	270.61		1381			145
C37/20	MACRO	Male	POSITIVE	RT-PCR	66-75			Brown	>10	Placebo	Yes	Yes	Yes	Yes	No	No	No	No	No	No	No	14.9	15.23	7.9	86.7	47.7	376	1.44		259	Yes	No	Yes			43.8	30.5	1.92	0.38	2.3		1.81		107	522		39		141
C38/20	MACRO	Female	POSITIVE	RT-PCR	66-75	58	24.14	Brown	6-7	Placebo	Yes	Yes	Yes	Yes	No	No	No	Ischemic stroke	No	No	No	11.8	21.69	2.2	94.2	36.1	270	1.23	1007.97	29.2	Yes	Yes	Yes			79.9	57.3	0.23	0.21	0.44		0.8		68.1		35			144
C39/20	MACRO	Male	POSITIVE	RT-PCR	46-55			Brown	>10	Placebo	Yes	Yes	Yes	Yes	Yes	No	No	No	No	No	No	13.9	16.01	4	91.2	47	183	1.07	8406.15	232.6	Yes	No	Yes			60.9	34.5	0.5	0.03	0.53		6.86		173.7		303.1			143
C45/20	MACRO	Male	POSITIVE	RT-PCR	66-75	80	30.8	Brown	>10	Placebo	Yes	No	Yes	Yes	Yes		No	No			No	14	10.72	10.8	85.2	41.2	193	1.28	1173.24	58.66	Yes	Yes	Yes			160.6	157.5	0.22	0.2	0.4		0.9		52.84		159			141
C50/20	MACRO	Male	POSITIVE	Rapid test	56-65			Brown	>10	Placebo	Yes	No	Yes	Yes	Yes	No	No	No	No	No	Yes	8.7	13.16	7	90.9	27.7	722	1.28		269	Yes	Yes	Yes			36.2	36.8					3.75		98.7					135.66
C01/20	MICRO	Male	POSITIVE	RT-PCR	56-65	69	25.3	White	3-5	Low dose	Yes	No	No	No	No	No	No	Parkinson	No	Yes	No	11.2	5.19	6.2	92.5	35.4	114			84.3	Yes	Yes	Yes	12.5		89.2	44.7				84	1.22	58.9139	63.9					131
C04/20	MICRO	Male	POSITIVE	RT-PCR	46-55	80	27.7	White	>10	Low dose	Yes	No	No	No	No	No	No	No	Yes	No	No	14.5	9.66	5.6	91.9	40.3	220			49.6	Yes	No	Yes	95.8		45.9	43.1				159	16	5.90278	72.4		141.6	18.6
C05/20	MICRO	Male	POSITIVE	RT-PCR	66-75	80	29.7	Brown	3-5	Low dose	Yes	No	Yes	Yes	No	No	No	No	Yes	Yes	Yes	11.2	6.53	12.8	84.7	34.5	285			12	Yes	No	Yes	5.7							187	2.18	35.1682	360					136.8
C06/20	MICRO	Male	POSITIVE	RT-PCR	>75	67	24.9	Brown	3-5	High dose	Yes	No	No	No	No	No	No	No	No	No	No	14.3	10.94	5.1	90	42.1	218			188.5	Yes	No	Yes	39.9								8.46	6.15971	38					136.24
C20/20	MICRO	Male	POSITIVE	RT-PCR	66-75			Black	<3	Placebo	Yes						No	No				11.4	14.04	1.8	95.7	35.5	318	1.09		81.9	Yes	No	Yes			153	61.6	0.22	0.08	0.3		0.95		37.5	1070	130.4			137.22
C22/20	MICRO	Female	POSITIVE	RT-PCR	66-75	55	21.5	Brown	3-5	Low dose	Yes	Yes. Arrhythmia.	Yes	Yes	No	No	No	No	Ex-smoker	No	No	11.5	14.3	1.5	92.4	36.9	226			77	Yes	No	Yes	87.9							388	0.64	66.9596	31		145.8	50.4		137
C31/20	MICRO	Male	POSITIVE	RT-PCR	>75	73	29.6	Brown	>10	Low dose	Yes	No	Yes	No	No	No	No	No	No	Yes	No	9.4	16.69	0.4	97.5	30	141			76.3	Yes	No	Yes	69.7	598						151	1.03	62.0146	73.5					132.74
C32/20	MICRO	Female	POSITIVE	RT-PCR	56-65	65	25.4	White	>10	Low dose	Yes	No	Yes	No	No	No	No	No	No	No	No	11.9	6.11	20.2	71.8	37.1	190			95.1	Yes	No	No	26.2	569	52.3	58.6				131	2.04	30.8449	25.4					139
C34/20	MICRO	Male	POSITIVE	RT-PCR	66-75	58.4	22.6	White	8-10	Low dose	Yes	No	No	No	No	No	No	No	Ex-smoker	Not anymore	No	13.4	7.84	6.5	89.1	41.9	371	1	3734.22	146.66	Yes	Yes	No	82.6	2300	275.6	343	0.29	0.2	0.49	235	0.81	70.096	41.3	588	63.7			138.2
C35/20	MICRO	Female	POSITIVE	RT-PCR	30-45			Brown	>10	Placebo	Yes	No	No	No	No	Yes	No	No	No	No	No	11.1	21.76	2.8	95.7	35.7	315	1.09	975.37	335.23	No	Yes	Yes			17.7	24.2	0.11	0	0.14		0.97		38.46	442	37.1			142.39
C36/20	MICRO	Female	POSITIVE	RT-PCR	<30	100	24	Brown	>10	Placebo	Yes	No	No	No	No	No	No	No	No	Yes	No	7.7	7.76	15.2	78.1	26.4	405	1.16		107.62	Yes	No	Yes	129.1				0.06	0.09	0.15		0.63	224.868	55.5					158
C41/20	MICRO	Male	POSITIVE	RT-PCR	66-75			Brown	>10	Placebo	No	No	No	No			No	No			No	7.5	5.44	3.7	93.1	24.7	186	1.27	1374	204	Yes	No	Yes			44.9	41.2					3.07		89.6	282	113.7	14.6	203
C02/20	NORMAL	Male	POSITIVE	RT-PCR	56-65	72	26.1	Brown	3-5	Low dose	Yes	Yes	Yes	No	No	No	No	No	Yes	Yes	Yes	11.4	11.92	23.3	71.1	36.7	356			84.7	Yes	No	Yes	52.5		22.1	38.4	0.79	0.46	1.25	164	1.89	41.7989	152					135
C07/20	NORMAL	Male	POSITIVE	RT-PCR	46-55	110	27.7	Brown	>10	High dose	Yes	No	Yes	No	No	Yes	No	No				12.5	8.17	9	87.3	39.2	142			77.5	Yes	No	Yes	75.9		75.1	74				128	0.93	154.421	42.5					144
C08/20	MICRO	Male	POSITIVE	RT-PCR	66-75	90	29.4	Brown	6-7	Low dose	Yes	No	No	No	No	No	No	No	Ex-smoker	No	No	10.2	22.1	2.2	92.8	32.8	276			24	Yes	No	Yes	43.1							186	1.1	76.1364	19.8					141.42
C10/20	MICRO	Male	POSITIVE	RT-PCR	30-45	80	26.1	Brown	>10	High dose	Yes	No	No	No	No	No	No	No	Ex-smoker	Yes	No	13	10.88	4.1	93.5	39.3	184			91.8	Yes	No	Yes	52.2								1.37	85.9692	38.4					146.78
C12/20	NORMAL	Male	POSITIVE	RT-PCR	30-45	90	31.9	Brown	3-5	Low dose	Yes	No	No	Yes	Yes	No	No	No	No	Yes	No	11.6	8.61	3.7	90.9	40.7	281	1.11	700		Yes	Yes	Yes	33		41.8	45.9	0.21	0.18	0.39	405	1.1	118.182	41.7					142.91
C13/20	NORMAL	Male	POSITIVE	RT-PCR	66-75	73.5	29.8	Brown	3-5	Low dose	Yes	No	Yes	No	No	No	No	No	Ex-smoker	No	No	11	16.22	4.3	90.8	34.9	437		1300		Yes	No	No	12.8		133.4	78.6				122	4.45	16.9757	112.3
C15/20	NORMAL	Female	POSITIVE	RT-PCR	66-75	59	25.5	Brown	3-5	Low dose	Yes	No	No	Yes	No	No	No	No	No	No	No	8.8	31.95	2	96.3	26.7	171	1.21		72.7	Yes	No	Yes	4.8	369			1.33	0.92	2.25	254	5.61	9.31187	132					145.01
C16/20	NORMAL	Male	POSITIVE	RT-PCR	46-55	95	34.1	Brown	>10	Low dose	Yes	No	No	No	Yes	No	No	No	No	No	No	13.5	11.2	3	94.5	40.2	71	1.11		99.7	Yes	No	Yes	43	3030	55.3	59.6					1.82	66.6972	58.4	993	682.1			137
C17/20	NORMAL	Male	POSITIVE	RT-PCR	30-45	75	26.6	Brown	>10	Low dose	Yes	No	No	No	No	No	No	No	Ex-smoker	Yes	No	13.1	14.15	11.9	83.5	39.3	131			182.1	Yes	No	Yes	55.1	1790						147	1.57	67.6752	30.8					142.59
C18/20	NORMAL	Male	POSITIVE	RT-PCR	56-65			Brown	3-5	Placebo	Yes	No	No	No	No	No	No	No	No	No	No	10.7	8.66	8.7	85	33.2	169	1.11	360	78.9	Yes	No	Yes			51.2	56.2	0.42	0.38	0.8		1.1		29.8	666	65.1			140.42
C21/20	NORMAL	Male	POSITIVE	RT-PCR	>75	75	29.6	Brown	<3	Low dose	No	No	No	No	Yes	No	No	Ischemic stroke	Ex-smoker	No	No	11.5	14.92	1.9	94.7	35.7	87	1.02		78.4	Yes	No	No	80.9	954			0.76	0.71	1.47	135	0.9	70.6019	76.7		514.7	38.5		140
C23/20	NORMAL	Male	POSITIVE	RT-PCR	30-45	110	34	White	8-10	Low dose	No	No	No	No	Yes	No	No	No	No	Yes	No	13	25.55	4.3	88.4	40.9	380			73.6	Yes	No	Yes	15.5		75.6	203					4.57	35.1021	118	3750	695	107		139.5
C25/20	NORMAL	Male	POSITIVE	RT-PCR	56-65	68	25	Brown	8-10	Low dose	Yes	Yes. Heart failure.	Yes	No	No	No	No	No	Ex-smoker	Yes	No	10.4	16.01	2.4	93.1	30	371	1.35		67	Yes	Yes	Yes	12.3	3870			0.66	0.3	0.96	154	4.81	15.9044	163.5					144
C26/20	NORMAL	Male	POSITIVE	RT-PCR	>75	65	25.4	Brown	8-10	Low dose	Yes	No	No	No	No	No	No	Parkinson	No	Not anymore	No	8.1	7.14	2.2	91.2	26.1	138	1.44		84	Yes	Yes	Yes	17.8	1200			0.61	0.31	0.92	185	3.12	17.0718	189.5		388.3	46.8		148
C40/20	NORMAL	Female	POSITIVE	RT-PCR	56-65			Black	>10	Placebo	Yes	Yes	Yes	Yes	No	No	No	No	No	No	No	10.6	12.58	4.1	91.4	33.3	323		942.78	34.7	Yes	No	Yes			32.8	24.1	0.17	0.11	0.28		1.4		55.3		98.5			130.9
C43/20	NORMAL	Male	POSITIVE	Rapid test	66-75			Brown	3-5	Placebo	Yes	Yes	Yes	Yes			No	No				14.6	38.69	3	93.3	48.4	347	1.27		27	Yes	No	Yes			99.7	42.6				426	1.07		59.3					138.8
C44/20	NORMAL	Male	POSITIVE	RT-PCR	>75			Brown	8-10	Placebo	No	No	No	No	No	No	No	No	Ex-smoker	No	No	7.8	4.51	19.1	74.1	23.6	69			79.3	Yes	No	No			21.5	52.8	0.43	0.39	0.82		1.17		47.2	604	75.5			134.3
C47/20	NORMAL	Male	POSITIVE	RT-PCR	46-55			Brown	>10	Placebo	Yes	No	Yes	No	No	No	No	No	No	No	No	10.5	12.83	8.9	85.5	34.7	351	1.27	1354.34	117.2	Yes	No	Yes			37.5	43.9	0.28	0.13	0.41		0.87		38					150
C51/20	NORMAL	Female	POSITIVE	Rapid test	46-55			Brown	3-5	Placebo	Yes											12.2	18.42	4.4	93	39.1	507			148.56	Yes	No	Yes			545.6	612.4	1.29	0.49	1.78		2.78		146.38					146.3
C52/20	NORMAL	Female	POSITIVE	RT-PCR	56-65			Brown	>10	Placebo	Yes	No	Yes	Yes	Yes		No	No				9.9	10.25	5.1	89.9	31.7	249			187.34	Yes	No	Yes			29.8	44.4					0.5		24.59					149
C53/20	NORMAL	Female	POSITIVE	Rapid test	>75			Native	<3	Placebo	Yes	Yes	Yes	Yes		No	No	No				7.9	11.37	3.7	89.2	26	689		468	12.1	No	No	No			20.7	17.1	0.09	0.08	0.17		0.49		62.1					148.3
C54/20	NORMAL	Male	POSITIVE	Rapid test	>75			Brown	3-5	Placebo	No	No	Yes	Yes	No	No	No	No	Ex-smoker	Not anymore	No	14.2	25.15	0	94.2	48.3	235		4267	120.87	No	No	Yes									1.57		175.78				165.7	149
C55/20	NORMAL	Female	POSITIVE	Rapid test	66-75			Brown	3-5	Placebo	No	No	Yes	Yes	No	No	No	No	No	No	No	10.7	9.64	1.5	96	33.2	74			47.11	Yes	No	Yes			19.8	21	0.34	0.14	0.48		0.75		100
[truncated: 11 more columns]
